# Supplementary material for: Expression of Cell-Adhesion Molecules in E. coli: A High Throughput Screening to Identify Paracellular Modulators
Source: Int J Mol Sci. 2023 Jun 6;24(12):9784. doi: 10.3390/ijms24129784 (PMC10297866; doi:10.3390/ijms24129784)
Supplement: Supplementary file 1 [file ijms-24-09784-s001.zip]

Archive with 1 entries (1 files):
- ijms-2428920-supplementary.pdf
